# Supplementary material for: Genetic Heterogeneity and Mutated PreS Analysis of Duck Hepatitis B Virus Recently Isolated from Ducks and Geese in China
Source: Animals (Basel). 2023 Apr 8;13(8):1282. doi: 10.3390/ani13081282 (PMC10135025; doi:10.3390/ani13081282)
Supplement: Supplementary file 1 [file animals-13-01282-s001.zip]

Archive with 1 entries (1 files):
- animals-2270355-supplementary.pdf
